# Supplementary material for: A TMPRSS2‐ERG gene signature predicts prognosis of patients with prostate adenocarcinoma
Source: Clin Transl Med. 2020 Dec 2;10(8):e216. doi: 10.1002/ctm2.216 (PMC7711082; doi:10.1002/ctm2.216)
Supplement: Supplementary file 5 — TableS1 [file CTM2-10-e216-s005.xlsx]

## Sheet: Dataset
Suppl. Table S1: Prostate adenocarcinoma microarray datasets used in this study.
GEO ID	Platform	Author	PMID	Survival	#Samples	FusionPos	FusionNeg	#Age	#GS 6	#GS 7	#GS ≥ 8	#Indolent	#Lethal
GSE16560	GPL5474	Sboner	20233430	RFS	281	46	226	Y	83	117	81	116	165
GSE8402	GPL5474	Setlur	18505969		472	103	369	N
Suppl. Table S1.
Prostate adenocarcinoma microarray datasets used in this study. For each dataset, its GEO ID, platform, author, PMID, survival information type, number
of samples, number of fusion-positive and fusion-negative samples, age, Gleason score, and indolent and lethal tumor information. Some information was missing from the data
in the Sboner (GSE16560) dataset.
