# Supplementary material for: A TMPRSS2‐ERG gene signature predicts prognosis of patients with prostate adenocarcinoma
Source: Clin Transl Med. 2020 Dec 2;10(8):e216. doi: 10.1002/ctm2.216 (PMC7711082; doi:10.1002/ctm2.216)
Supplement: Supplementary file 6 — TableS2 [file CTM2-10-e216-s006.xlsx]

## Sheet: Sheet1
Suppl. Table S2. Signature score correlated with immune cell infiltration in TCGA-PRAD samples.
	NavB	MemB	CD8T	CD4T	Nkcell	Monocyte
Correlation	-0.47	-0.012	-0.001	0.242	-0.19	-0.186
P-Value	0.2981	0.7881	0.9797	4.89e-08	2.09e-05	3.24e-05
Suppl. Table S2
Signature score correlated with immune cell infiltration in TCGA-PRAD samples. The association of
Naïve B-cell, Memory B-cell, CD8+ T-cell, CD4+ T-cell, Natural Killer cell, and monocyte infiltration with
TMPRSS2-ERG signature score was analyzed. Natural Killer cells and monocytes infiltration are inversely
correlated with signature score. CD4+ T-cells are positively correlated with signature score. Correlation and p-values
were calculated using Spearman correlation analysis.
