# Supplementary material for: A TMPRSS2‐ERG gene signature predicts prognosis of patients with prostate adenocarcinoma
Source: Clin Transl Med. 2020 Dec 2;10(8):e216. doi: 10.1002/ctm2.216 (PMC7711082; doi:10.1002/ctm2.216)
Supplement: Supplementary file 7 — TableS3 [file CTM2-10-e216-s007.xlsx]

## Sheet: Sheet1
Suppl. Table S3: GO enrichment analysis of signature genes
GO ID	GO Term	P Value
GO:0046879	hormone secretion	0.000778055
GO:0009914	hormone transport	0.000778055
GO:2001053	regulation of mesenchymal cell apoptotic process	0.00116513
GO:0097152	mesenchymal cell apoptotic process	0.00157933
GO:0046883	regulation of hormone secretion	0.0031095
GO:2001054	negative regulation of mesenchymal cell apoptotic process	0.00521039
GO:0001657	ureteric bud development	0.00586525
GO:0048709	oligodendrocyte differentiation	0.00586525
GO:0072163	mesonephric epithelium development	0.00586525
GO:0072164	mesonephric tubule development	0.00586525
Suppl. Table S3.
GO enrichment anaylsis of signature genes. Signature genes are enriched in hormone-related biological processes.
